# Supplementary material for: Breed and adaptive response modulate bovine peripheral blood cells’ transcriptome
Source: J Anim Sci Biotechnol. 2017 Jan 25;8:11. doi: 10.1186/s40104-017-0143-y (PMC5264304; doi:10.1186/s40104-017-0143-y)
Supplement: Additional file 1: — Characteristics of animals chosen for the transcriptome analysis in the selected commercial farms. F: farm, IH: Italian Holstein, IS: Italian Simmental, DIM: days in milk, BCS: body condition score, SCC: somatic cell count, values are expressed as mean ± SD. (XLSX 11 kb) [file 40104_2017_143_MOESM1_ESM.xlsx]

## Sheet: Sheet1
	Farms
	F1		F2		F3		F4		F5		F6
	IH		IH		IH		IS		IS		IS
1st parity	7		2		2		4		4		4
2nd parity	1		5		3		2		1		4
3rd parity	2		3		5		4		5		2
BCS	2.5 ± 0.29		2.4 ± 0.43		2.3 ± 0.57		3.3 ± 0.40		3.4 ± 0.40		2.7 ± 0.30
DIM	144.7 ± 60.06		180.1 ± 66.78		122.9 ± 61.24		185.9 ± 77.35		119.7 ± 65.91		102.6 ± 19.12
Milk yield, kg	39.5 ± 9.15		37.3 ± 10.74		33.0 ± 6.66		22.4 ± 8.85		33.8 ± 4.53		28.3 ± 4.65
Milk fat, %	3.1 ± 0.72		4.0 ± 0.77		3.5 ± 0.24		3.8 ± 1.03		3.3 ± 0.24		3.3 ± 0.57
Milk protein, %	3.1 ± 0.28		3.3 ± 0.23		3.2 ± 0.25		3.8 ± 0.29		3.3 ± 0.11		3.3 ± 0.36
Milk casein, %	2.5 ± 0.19		2.6 ± 0.19		2.5 ± 0.19		2.9 ± 0.22		2.6 ± 0.08		2.6 ± 0.26
Milk urea, mg/dl	15.8 ± 5.69		19.8 ± 4.66		19.3 ± 3.54		21.6 ± 3.10		19.6 ± 3.38		20.7 ± 6.73
Blood parameters:	APP+	APP-	APP+	APP-	APP+	APP-	APP+	APP-	APP+	APP-	APP+	APP-
Ceruloplasmin, μmol/l	3.5 ± 0.39	1.9 ± 0.22	4.6 ± 0.67	2.0 ± 0.56	3.4 ± 0.41	2.2 ± 0.24	3.8 ± 1.04	2.5 ± 0.43	3.2 ± 0.39	2.1 ± 0.22	2.9 ± 0.51	2.0 ± 0.38
Total proteins, g/l	80.8 ± 7.56	74.1 ± 1.89	85.6 ± 5.54	85.6 ± 8.90	95.6 ± 7.08	77.2 ± 4.57	85.8 ± 2.82	77.0 ± 0.71	79.9 ± 5.06	72.1 ± 2.15	86.7 ± 8.26	77.2 ± 3.04
Albumin, g/l	33.3 ± 2.26	39.0 ± 1.18	31.8 ± 5.10	43.4 ± 2.97	32.0 ± 1.64	38.9 ± 1.96	34.7 ± 2.13	39.9 ± 0.37	34.8 ± 2.26	37.9 ± 2.81	35.3 ± 1.78	40.8 ± 1.64
Haptoglobin, g/l	1.7 ± 0.38	0.2 ± 0.17	1.4 ± 1.00	0.2 ± 0.10	1.5 ± 0.41	0.3 ± 0.23	0.5 ± 0.68	0.1 ± 0.03	0.6 ± 0.46	0.2 ± 0.05	1.2 ± 0.81	0.2 ± 0.13
Paraoxonase, U/ml	97.5 ± 8.38	165.3 ± 10.48	81.6 ± 11.01	143.6 ± 44.00	87.2 ± 27.56	136.1 ± 20.92	79.9 ± 31.25	110.5 ± 29.17	87.2 ± 13.93	116.7 ± 18.19	69.6 ± 22.32	127.0 ± 23 .05
Zinc, µmol/l	16.4 ± 3.29	16.4 ± 3.86	10.6 ± 3.14	15.2 ± 3.11	11.4 ± 3.02	14.3 ± 1.47	13.1 ± 1.99	14.1 ± 1.97	13.4 ± 2.07	12.8 ± 1.06	12.6 ± 3.31	12.2 ± 1.32
Milk cortisol, pg/ml	631.6 ± 350.79	417.2 ± 125.84	827.8 ± 521.26	385.5 ± 268.78	944.5 ± 305.55	265.1 ± 139.98	609.00 ± 306.54	539.2 ± 201.24	456.67 ± 231.55	382.19 ± 106.93	509.5 ± 384.39	381.9 ± 218.24
SCC	2445.2 ± 2631.22	62.4 ± 75.02	953.6 ± 690.87	128.2 ± 190.15	1984.4 ± 1084.29	37 .4± 11.39	3696.0 ± 3253.06	136.8 ± 106.00	153.6 ± 243.79	40.8 ± 18.23	2517.0 ± 2809.90	20.6 ± 10.29
