# Supplementary material for: Breed and adaptive response modulate bovine peripheral blood cells’ transcriptome
Source: J Anim Sci Biotechnol. 2017 Jan 25;8:11. doi: 10.1186/s40104-017-0143-y (PMC5264304; doi:10.1186/s40104-017-0143-y)
Supplement: Additional file 3: — Complete list of genes included in DAVID Annotation Clusters. Each sheet of the.xlsx file includes one of the Annotation Clusters listed in Table 6 of the present article. In each Annotation Cluster the included genes are listed. The genes found to be common in each comparison are bolded. (XLSX 57 kb) [file 40104_2017_143_MOESM3_ESM.xlsx]

## Sheet: C1
ID	Gene name	Description
280726	ASS1	Argininosuccinate synthase 1
280814	HCK	HCK proto-oncogene, Src family tyrosine kinase
280817	HK1	Hexokinase 1
280960	XDH	Xanthine dehydrogenase
280979	ACTB	Actin, beta
281093	CRYZ	crystallin, zeta (quinone reductase)
281124	DPYD	Dihydropyrimidine dehydrogenase
281181	GAPDH	Glyceraldehyde-3-phosphate dehydrogenase
281199	GLUL	Glutamate-ammonia ligase
281235	IDH1	Isocitrate dehydrogenase 1 (NADP+), soluble
281402	PIM1	Pim-1 proto-oncogene, serine/threonine kinase
281440	RAC1	Ras-related C3 botulinum toxin substrate 1 (rho family, small GTP binding protein Rac1)
281476	SARS	Seryl-tRNA synthetase
281791	GNAI2	Guanine nucleotide binding protein (G protein), alpha inhibiting activity polypeptide 2
281832	HSP90AA1	Heat shock protein 90 kDa alpha (cytosolic), class A member 1
281848	IGF1R	Insulin-like growth factor 1 receptor
281854	IKBKB	Inhibitor of kappa light polypeptide gene enhancer in B-cells, kinase beta
281917	MOCS1	Molybdenum cofactor synthesis 1
282130	ACADVL	Acyl-CoA dehydrogenase, very long chain
282131	ACVR2B	Activin A receptor, type IIB
282223	ENTPD1	Ectonucleoside triphosphate diphosphohydrolase 1
282485	SULT1A1	Sulfotransferase family, cytosolic, 1A, phenol-preferring, member 1
282646	HSP90B1	Heat shock protein 90 kDa beta (Grp94), member 1
282869	UBA1	Ubiquitin-like modifier activating enzyme 1
317655	MYH10	Myosin, heavy chain 10, non-muscle
327664	PYGM	phosphorylase, glycogen, muscle
327672	MAPK1	Mitogen-activated protein kinase 1
338074	AOX1	Aldehyde oxidase 1
338471	PC	Pyruvate carboxylase
404108	MYH9	Myosin, heavy chain 9, non-muscle
407183	PFKFB3	6-phosphofructo-2-kinase/fructose-2,6-biphosphatase 3
415113	HSPA5	Heat shock 70 kDa protein 5 (glucose-regulated protein, 78 kDa)
431786	PEBP1	Phosphatidylethanolamine binding protein 1
444867	NOD2	Nucleotide-binding oligomerization domain containing 2
504278	ABCA9	ATP-binding cassette, sub-family A (ABC1), member 9
504439	PAPSS1	3'-phosphoadenosine 5'-phosphosulfate synthase 1
504559	DIRAS3	DIRAS family, GTP-binding RAS-like 3
504727	RIPK1	Receptor (TNFRSF)-interacting serine-threonine kinase 1
504912	TOM1	Target of Myb1 membrane trafficking protein
505005	BCKDK	Branched chain ketoacid dehydrogenase kinase
505061	WRN	Werner syndrome, RecQ helicase-like
505152	POLG2	Polymerase (DNA directed), gamma 2, accessory subunit
505276	DDX41	DEAD (Asp-Glu-Ala-Asp) box polypeptide 41
505792	MVK	Mevalonate kinase
505987	GK	Glycerol kinase
506459	ACSS2	Acyl-CoA synthetase short-chain family member 2
506482	RAB25	RAB25, member RAS oncogene family
506598	CARS2	Cysteinyl-tRNA synthetase 2, mitochondrial (putative)
507165	HSPH1	Heat shock 105 kDa/110 kDa protein 1
507304	FES	FES proto-oncogene, tyrosine kinase
507345	VCP	Valosin-containing protein
507347	SIRT5	Sirtuin 5
507367	PDK4	Pyruvate dehydrogenase kinase, isozyme 4
507414	PIK3R4	Phosphoinositide-3-kinase, regulatory subunit 4
507439	NMUR2	neuromedin U receptor 2
507476	PGK1	Phosphoglycerate kinase 1
508389	RFC5	Replication factor C (activator 1) 5, 36.5 kDa
508404	KIF3B	Kinesin family member 3B
508778	DCAKD	Dephospho-CoA kinase domain containing
509246	CSK	C-Src tyrosine kinase
509418	CSF1R	Colony stimulating factor 1 receptor
509425	EFTUD2	Elongation factor Tu GTP binding domain containing 2
509897	MTHFSD	Methenyltetrahydrofolate synthetase domain containing
510075	TARS	Threonyl-tRNA synthetase
510434	MAP2K2	Mitogen-activated protein kinase kinase 2
510618	CDK4	Cyclin-dependent kinase 4
510841	PDK3	Pyruvate dehydrogenase kinase, isozyme 3
510994	ARF3	ADP-ribosylation factor 3
511513	CDK12	Cyclin-dependent kinase 12
511612	SEPT2	Septin 2
511691	DNM2	Dynamin 2
512060	SEPHS2	Selenophosphate synthetase 2
512125	MAPK15	Mitogen-activated protein kinase 15
512484	TYK2	Tyrosine kinase 2
512694	RBM17	RNA binding motif protein 17
513061	ABCF2	ATP-binding cassette, sub-family F (GCN20), member 2
513152	RHOC	Ras homolog gene family, member C
513372	MTHFS	5,10-methenyltetrahydrofolate synthetase (5-formyltetrahydrofolate cyclo-ligase)
513400	NADSYN1	NAD synthetase 1
513539	LIMK2	LIM domain kinase 2
513994	LRRK1	Leucine-rich repeat kinase 1
513996	ACOX1	Acyl-CoA oxidase 1, palmitoyl
514168	PDXK	Pyridoxal (pyridoxine, vitamin B6) kinase
514567	DDX27	DEAD (Asp-Glu-Ala-Asp) box polypeptide 27
514787	STK38L	serine/threonine kinase 38 like
514939	PGD	Phosphogluconate dehydrogenase
515146	XYLB	Xylulokinase homolog (H. influenzae)
515247	SCYL1	SCY1-like, kinase-like 1
515715	CARS	Cysteinyl-tRNA synthetase
515723	STK40	Serine/threonine kinase 40
516039	MAP2K3	Mitogen-activated protein kinase kinase 3
516133	FGR	FGR proto-oncogene, Src family tyrosine kinase
517063	AK4	Adenylate kinase 4
517535	HSPA9	Heat shock 70 kDa protein 9 (mortalin)
518632	NUAK2	NUAK family, SNF1-like kinase, 2
519028	IGF2BP2	Insulin-like growth factor 2 mRNA binding protein 2
519269	RRAS2	Related RAS viral (R-Ras) oncogene homolog 2
520046	DHX38	DEAH (Asp-Glu-Ala-His) box polypeptide 38
520883	CDC37	Cell division cycle 37
521816	SRMS	Src-related kinase lacking C-terminal regulatory tyrosine and N-terminal myristylation sites
522269	ACTN4	actinin, alpha 4
522875	NKIRAS1	NFKB inhibitor interacting Ras-like 1
525042	GPD1	Glycerol-3-phosphate dehydrogenase 1 (soluble)
525059	GSS	Glutathione synthetase
525647	MKNK1	MAP kinase interacting serine/threonine kinase 1
525813	ME3	Malic enzyme 3, NADP(+)-dependent, mitochondrial
526310	ULK1	Unc-51 like autophagy activating kinase 1
526376	STK10	Serine/threonine kinase 10
526949	OXSR1	Oxidative-stress responsive 1
528167	TNRC6B	Trinucleotide repeat containing 6B
531514	BMX	BMX non-receptor tyrosine kinase
532512	POR	P450 (cytochrome) oxidoreductase
532587	BLK	BLK proto-oncogene, Src family tyrosine kinase
532964	MYO1F	myosin IF
533151	ABCC3	ATP-binding cassette, sub-family C (CFTR/MRP), member 3
533652	MLH1	MutL homolog 1
533729	PAK1	p21 protein (Cdc42/Rac)-activated kinase 1
533908	RPS6KA1	Ribosomal protein S6 kinase, 90 kDa, polypeptide 1
534054	RP2	Retinitis pigmentosa 2 (X-linked recessive)
534296	MTHFD1L	Methylenetetrahydrofolate dehydrogenase (NADP+ dependent) 1-like
534349	UBE2E3	Ubiquitin-conjugating enzyme E2E 3
534383	FBXO18	F-box protein, helicase, 18
534492	MAPK14	Mitogen-activated protein kinase 14
534928	PFKFB4	6-phosphofructo-2-kinase/fructose-2,6-biphosphatase 4
535126	PGS1	Phosphatidylglycerophosphate synthase 1
535327	MAPK13	Mitogen-activated protein kinase 13
535622	MAP3K8	Mitogen-activated protein kinase kinase kinase 8
536048	MAK	Male germ cell-associated kinase
536093	DHX8	DEAH (Asp-Glu-Ala-His) box polypeptide 8
536409	PAPSS2	3'-phosphoadenosine 5'-phosphosulfate synthase 2
537201	JAK1	Janus kinase 1
537395	DDX23	DEAD (Asp-Glu-Ala-Asp) box polypeptide 23
538465	TRIB3	Tribbles pseudokinase 3
538559	RHOG	Ras homolog gene family, member G
538866	HIPK3	Homeodomain interacting protein kinase 3
539000	RAB29	RAB29, member RAS oncogene family
539313	UBE2H	Ubiquitin-conjugating enzyme E2H
539785	SAFB	Scaffold attachment factor B
540276	SRSF3	Serine/arginine-rich splicing factor 3
540513	RHOBTB1	Rho-related BTB domain containing 1
540568	ATP2A2	ATPase, Ca++ transporting, cardiac muscle, slow twitch 2
540583	RAB30	RAB30, member RAS oncogene family
540619	RHOJ	Ras homolog gene family, member J
540675	KALRN	Kalirin, RhoGEF kinase
540904	SMARCA2	SWI/SNF related, matrix associated, actin dependent regulator of chromatin, subfamily A, member 2
541003	UBE2D2	Ubiquitin-conjugating enzyme E2D 2
541008	PTK2B	Protein tyrosine kinase 2 beta
613749	RAB5C	RAB5C, member RAS oncogene family
614093	PXK	PX domain containing serine/threonine kinase
614215	DDX39A	DEAD (Asp-Glu-Ala-Asp) box polypeptide 39A
614598	MAP3K6	Mitogen-activated protein kinase kinase kinase 6
615408	ARMC4	Armadillo repeat containing 4
616033	NARS	Asparaginyl-tRNA synthetase
616979	RAB31	RAB31, member RAS oncogene family
768307	RHOH	Ras homolog gene family, member H
783333	RND3	Rho family GTPase 3
784567	RHOBTB2	Rho-related BTB domain containing 2
785655	ERBB3	Erb-B2 receptor tyrosine kinase 3
788066	TPK1	Thiamin pyrophosphokinase 1
789044	DNAH2	dynein, axonemal, heavy chain 2
100124520	GNAL	Guanine nucleotide binding protein (G protein), alpha activating activity polypeptide, olfactory type
100138309	SYN3	Synapsin III

## Sheet: C2
ID	Gene name	Description
280804	CSHL1	Chorionic somatomammotropin hormone-like 1
280890	PAM	Peptidylglycine alpha-amidating monooxygenase
280937	SYP	Synaptophysin
281080	CLTC	Clathrin, heavy chain (Hc)
281105	CTSB	Cathepsin B
281133	ECE1	Endothelin converting enzyme 1
281251	IL1B	Interleukin 1, beta
281346	NCF2	Neutrophil cytosolic factor 2
281373	P4HB	Prolyl 4-hydroxylase, beta polypeptide
281374	FURIN	Furin (paired basic amino acid cleaving enzyme)
281440	RAC1	Ras-related C3 botulinum toxin substrate 1 (rho family, small GTP binding protein Rac1)
281706	COPB2	Coatomer protein complex, subunit beta 2 (beta prime)
281832	HSP90AA1	Heat shock 90 kDa alpha (cytosolic), class A member 1
281849	IGF2R	Insulin-like growth factor 2 receptor
281879	ITPR3	Inositol 1,4,5-triphosphate receptor, type 3
281897	LAMP1	Lysosomal-associated membrane protein 1
282142	ANXA11	Annexin A11
282355	SLC1A5	Solute carrier family 1 (neutral amino acid transporter), member 5
282470	SLC11A1	Solute carrier family 11 (proton-coupled divalent metal ion transporters), member 1
282646	HSP90B1	Heat shock protein 90 kDa beta (Grp94), member 1
282883	CTSD	Cathepsin D
338055	COPG1	Coatomer protein complex, subunit gamma 1
338082	ATP6V1B2	ATPase, H+ transporting, lysosomal 56/58 kDa, V1 subunit B2
353121	CAPG	Capping protein (actin filament), gelsolin-like
404098	SND1	Staphylococcal nuclease and tudor domain containing 1
415113	HSPA5	Heat shock 70 kDa protein 5 (glucose-regulated protein, 78 kDa)
444867	NOD2	Nucleotide-binding oligomerization domain containing 2
505329	CRISPLD2	Cysteine-rich secretory protein LCCL domain containing 2
508157	DYSF	Dysferlin
514547	MAP1LC3A	Microtubule-associated protein 1 light chain 3 alpha
515247	SCYL1	SCY1-like, kinase-like 1
515575	TPP1	Tripeptidyl peptidase I
515618	STXBP2	Syntaxin binding protein 2
524770	ACTN1	Actinin, alpha 1
525072	PLA2G4A	Phospholipase A2, group IVA (cytosolic, calcium-dependent)
532573	FLOT1	Flotillin 1
535071	SEC23B	Sec23 homolog B, COPII coat complex component
540482	ATG9A	Autophagy related 9A
540667	MARCH8	Membrane-associated ring finger (C3HC4) 8, E3 ubiquitin protein ligase
613749	RAB5C	RAB5C, member RAS oncogene family
618503	UQCC1	Ubiquinol-cytochrome C reductase complex assembly factor 1
787004	SMAGP	Small cell adhesion glycoprotein
100126041	COPA	Coatomer protein complex, subunit alpha
100138309	SYN3	Synapsin III

## Sheet: C3
ID	Gene Name	Description
280937	SYP	Synaptophysin
280979	ACTB	Actin, beta
281040	CAV1	Caveolin 1, caveolae protein, 22 kDa
281373	P4HB	Prolyl 4-hydroxylase, beta polypeptide
281440	RAC1	Ras-related C3 botulinum toxin substrate 1 (rho family, small GTP binding protein Rac1)
281719	CRYAB	Crystallin, alpha B
281832	HSP90AA1	Heat shock 90 kD protein alpha (cytosolic), class A member 1
281848	IGF1R	Insulin-like growth factor 1 receptor
281849	IGF2R	Insulin-like growth factor 2 receptor
281879	ITPR3	Inositol 1,4,5-triphosphate receptor, type 3
281985	PLCB4	Phospholipase C, beta 4
282213	CYP2E1	Cytochrome P450, family 2, subfamily E, polypeptide 1
282346	SCARB1	scavenger receptor class B, member 1
337925	SLC8A1	Solute carrier family 8 (sodium/calcium exchanger), member 1
404129	DGAT2	Diacylglycerol O-acyltransferase 2
404169	PKIG	Protein kinase (cAMP-dependent, catalytic) inhibitor gamma
493719	MGST1	Microsomal glutathione S-transferase 1
504287	SOAT1	Sterol O-acyltransferase 1
507345	VCP	Valosin-containing protein
508671	HSPB2	Heat shock 27 kDa protein 2
509326	TBXAS1	Thromboxane A synthase 1 (platelet)
511612	SEPT2	Septin 2
511614	GPAT4	Glycerol-3-phosphate acyltransferase 4
513221	HMOX1	Heme oxygenase 1
514514	SLC26A6	Solute carrier family 26 (anion exchanger), member 6
514929	NCSTN	Nicastrin
515039	CCD88C	Coiled-coil domain containing 88C
515575	TPP1	Tripeptidyl peptidase I
526291	SLC13A3	Solute carrier family 13 (sodium-dependent dicarboxylate transporter), member 3
529375	RASGRP4	RAS guanyl releasing protein 4
532512	POR	P450 (cytochrome) oxidoreductase
535530	FOXO3	Forkhead box O3
539003	CTNNB1	Catenin (cadherin-associated protein), beta 1, 88 kDa
539171	PDZD3	PDZ domain containing 3
540568	ATP2A2	ATPase, Ca++ transporting, cardiac muscle, slow twitch 2
540853	SNAP25	Synaptosomal-associated protein, 25 kDa
615679	FLOT2	Flotillin 2

## Sheet: C4
ID	Gene Name	Description
280943	TNF	Tumor necrosis factor
281249	IL18	Interleukin 18
281251	IL1B	Interleukin 1, beta
281534	TLR2	Toll-like receptor 2
281536	TLR4	Toll-like receptor 4
281857	IL12B	Interleukin 12B
282226	FCER1G	Fc fragment of IgE, high affinity I, receptor for; gamma polypeptide
282257	IFNAR1	Interferon (alpha, beta and omega) receptor 1
282387	CD40LG	CD40 ligand
282846	PYCARD	PYD and CARD domain containing
286849	CD40	CD40 molecule, TNF receptor superfamily member 5
444867	NOD2	Nucleotide-binding oligomerization domain containing 2
444881	MYD88	myeloid differentiation primary response gene 88
512112	AGPAT2	1-acylglycerol-3-phosphate O-acyltransferase 2
617034	CD83	CD83 molecule

## Sheet: C5
ID	Gene Name	Description
280687	F5	Coagulation factor V (proaccelerin, labile factor)
280706	TG	Thyroglobulin
280713	ADM	Adrenomedullin
280718	AMH	Anti-Mullerian hormone
280741	CA4	Carbonic anhydrase IV
280781	ELN	Elastin
280794	FN1	Fibronectin 1
280798	GAA	Glucosidase, alpha; acid
280804	CSHL1	Chorionic somatomammotropin hormone-like 1
280845	LTA	Lymphotoxin alpha
280890	PAM	Peptidylglycine alpha-amidating monooxygenase
280922	SAG	S-antigen; retina and pineal gland (arrestin)
280937	SYP	Synaptophysin
280943	TNF	Tumor necrosis factor
280960	XDH	Xanthine dehydrogenase
280963	ZP2	Zona pellucida glycoprotein 2 (sperm receptor)
280964	ZP3	Zona pellucida glycoprotein 3 (sperm receptor)
280994	ALPL	Alkaline phosphatase, liver/bone/kidney
281035	SERPING1	Serpin peptidase inhibitor, clade G (C1 inhibitor), member 1
281048	CD14	CD14 molecule
281053	CD3D	CD3d molecule, delta (CD3-TCR complex)
281054	CD3E	CD3e molecule, epsilon (CD3-TCR complex)
281063	CDH3	Cadherin 3, type 1, P-cadherin (placental)
281105	CTSB	Cathepsin B
281133	ECE1	Endothelin converting enzyme 1
281240	IGF2	Insulin-like growth factor 2
281246	IL10	Interleukin 10
281373	P4BH	Prolyl 4-hydroxylase, beta polypeptide
281374	FURIN	Furin (paired basic amino acid cleaving enzyme)
281409	PLOD1	Procollagen-lysine 1, 2-oxoglutarate 5-dioxygenase 1
281433	PSAP	Prosaposin
281485	SELL	Selectin L
281518	TCN2	Transcobalamin II
281534	TLR2	Toll-like receptor 2
281536	TLR4	Toll-like receptor 4
281646	BGLAP	Bone gamma-carboxyglutamate (Gla) protein
281674	CD79A	CD79a molecule, immunoglobulin-associated alpha
281719	CRYAB	Crystallin, alpha B
281781	B4GALT1	UDP-Gal:betaGlcNAc beta 1,4- galactosyltransferase, polypeptide 1
281840	ICAM3	Intercellular adhesion molecule 3
281848	IGF1R	Insulin-like growth factor 1 receptor
281849	IGF2R	Insulin-like growth factor 2 receptor
281857	IL12B	Interleukin 12B
281861	IL2RA	Interleukin 2 receptor, alpha
281872	ITGA2	Integrin, alpha 2 (CD49B, alpha 2 subunit of VLA-2 receptor)
281877	ITGB2	Integrin, beta 2 (complement component 3 receptor 3 and 4 subunit)
281897	LAMP1	Lysosomal-associated membrane protein 1
281912	MFAP2	Microfibrillar-associated protein 2
281913	MFGE8	Milk fat globule-EGF factor 8 protein
281983	PLAUR	Plasminogen activator, urokinase receptor
282131	ACVR2B	Activin A receptor, type IIB
282142	ANXA11	Annexin A11
282223	ENTPD1	Ectonucleoside triphosphate diphosphohydrolase 1
282226	FCER1G	Fc fragment of IgE, high affinity I, receptor for; gamma polypeptide
282257	IFNAR1	Interferon (alpha, beta and omega) receptor 1
282258	IFNAR2	Interferon (alpha, beta and omega) receptor 2
282346	SCARB1	Scavenger receptor class B, member 1
282352	ST8SIA1	ST8 alpha-N-acetyl-neuraminide alpha-2,8-sialyltransferase 1
282355	SLC1A5	Solute carrier family 1 (neutral amino acid transporter), member 5
282358	SLC2A3	Solute carrier family 2 (facilitated glucose transporter), member 3
282363	SLC6A2	Solute carrier family 6 (neurotransmitter transporter, noradrenalin), member 2
282368	SLC6A9	Solute carrier family 6 (neurotransmitter transporter, glycine), member 9
282373	SPADH1	Spermadhesin 1
282387	CD40LG	CD40 ligand
282390	TYROBP	TYRO protein tyrosine kinase binding protein
282401	ADAMTS2	ADAM metallopeptidase with thrombospondin type 1 motif, 2
282470	SLC11A1	solute carrier family 11 (proton-coupled divalent metal ion transporters), member 1
282474	SLC24A1	solute carrier family 24 (sodium/potassium/calcium exchanger), member 1
282488	FAS	Fas cell surface death receptor
282522	SERPINF2	Serpin peptidase inhibitor, clade F (alpha-2 antiplasmin, pigment epithelium derived factor), member 2
282527	TNFRSF1A	Tumor necrosis factor receptor superfamily, member 1A
282646	HSP90B1	Heat shock protein 90 kDa beta (Grp94), member 1
282662	VCAN	Versican
282866	SPON1	Spondin 1, extracellular matrix protein
282871	MMP9	matrix metallopeptidase 9
282883	CTSD	Cathepsin D
282885	PRDX5	Peroxiredoxin 5
286849	CD40	CD40 molecule, TNF receptor superfamily member 5
286858	PTGDS	Prostaglandin D2 synthase 21 kDa (brain)
286869	CHI3L1	Chitinase 3-like 1 (cartilage glycoprotein-39)
317710	PLBD1	Phospholipase B domain containing 1
319086	OSM	Oncostatin M
327662	ANXA1	Annexin A1
327666	SIRPA	Signal-regulatory protein alpha
337925	SLC8A1	Solute carrier family 8 (sodium/calcium exchanger), member 1
338066	CD97	CD97 molecule
352958	CTSC	Cathepsin C
387602	PROK2	Prokineticin 2
404129	DGAT2	Diacylglycerol O-acyltransferase 2
404164	ST3GAL5	ST3 beta-galactoside alpha-2,3-sialyltransferase 5
404547	TREM1	Triggering receptor expressed on myeloid cells 1
407768	ST8SIA4	ST8 alpha-N-acetyl-neuraminide alpha-2,8-sialyltransferase 4
431786	PEBP1	Phosphatidylethanolamine-binding protein 1
497016	FCN1	Ficolin (collagen/fibrinogen domain containing) 1
504236	MBOAT7	Membrane bound O-acyltransferase domain containing 7
504832	OS9	Osteosarcoma amplified 9, endoplasmic reticulum lectin
505097	SMPD1	Sphingomyelin phosphodiesterase 1, acid lysosomal
505318	OLFMLe	Olfactomedin-like 3
505329	CRISPLD2	Cysteine-rich secretory protein LCCL domain containing 2
505908	PDGFA	Platelet-derived growth factor alpha polypeptide
506903	GALNT6	Polypeptide N-acetylgalactosaminyltransferase 6
507264	SERPINB1	Serpin peptidase inhibitor, clade B (ovalbumin), member 1
507439	NMUR2	Neuromedin U receptor 2
508222	CPB2	Carboxypeptidase B2 (plasma)
508292	IL34	Interleukin 34
508493	PNPLA2	Patatin-like phospholipase domain containing 2
509235	ACE2	Angiotensin I converting enzyme 2
510239	SEMA4A	Sema domain, immunoglobulin domain (Ig), transmembrane domain (TM) and short cytoplasmic domain, (semaphorin) 4A
511614	GPAT4	Glycerol-3-phosphate acyltransferase 4
512660	SEMA3C	Sema domain, immunoglobulin domain (Ig), short basic domain, secreted, (semaphorin) 3C
513167	COLGALT1	Collagen beta(1-O)galactosyltransferase 1
513430	HEPACAM2	HEPACAM family member 2
513856	A2M	Alpha-2-macroglobulin
515018	ISLR	Immunoglobulin superfamily containing leucine-rich repeat
515331	PTGDR	Prostaglandin D2 receptor (DP)
515575	TPP1	Tripeptidyl peptidase I
518283	PTAFR	Platelet-activating factor receptor
518288	P4HA1	Prolyl 4-hydroxylase, alpha polypeptide I
520173	TMEM120A	Transmembrane protein 120A
521073	TIMM9	Translocase of inner mitochondrial membrane 9 homolog (yeast)
530509	SLC26A8	solute carrier family 26, member 8
531137	LGALS3BP	Lectin, galactoside-binding, soluble, 3 binding protein
532663	ENPP2	Ectonucleotide pyrophosphatase/phosphodiesterase 2
533357	NAGA	N-acetylgalactosaminidase, alpha-
533844	CD163	CD163 molecule
533988	NEMP1	Nuclear envelope integral membrane protein 1
534169	SPATA6	Spermatogenesis associated 6
535077	GSN	Gelsolin
537087	GBA	Glucosidase, beta; acid
538685	ITPRIP	Inositol 1,4,5-triphosphate receptor interacting protein
538783	TBXA2R	Thromboxane A2 receptor
538990	BRINP1	Bone morphogenetic protein/retinoic acid inducible neural-specific 1
539289	LMAN2L	Lectin, mannose-binding 2-like
539347	TMEM263	Transmembrane protein 263
539791	TLR10	Toll-like receptor 10
540044	GPR84	G protein-coupled receptor 84
540261	SERPINC1	Serpin peptidase inhibitor, clade C (antithrombin), member 1
541148	PTX3	Pentaxin 3, long
614571	C5orf42	Chromosome 5 open reading frame 42
616044	PIGB	Phosphatidylinositol glycan anchor biosynthesis, class B
617425	LYPD8	LY6/PLAUR domain containing 8
618664	LOC618664	Ecto-ADP-ribosyltransferase 5-like
768006	GPR161	G protein-coupled receptor 161
768052	PIGW	Phosphatidylinositol glycan anchor biosynthesis, class W
768320	DEFB7	defensin beta 8; defensin beta 7
781806	FNDC4	Fibronectin type III domain containing 4
787004	SMAGP	Small cell adhesion glycoprotein
787067	METTL9	Methyltransferase like 9
100125289	C6orf120	Chromosome 6 open reading frame 120
100141457	DEFB10	beta-defensin 10

## Sheet: C6
ID	Gene Name	Description
280687	F5	Coagulation factor V (proaccelerin, labile factor)
280794	FN1	Fibronectin 1
280943	TNF	Tumor necrosis factor
281035	SERPING1	Serpin peptidase inhibitor, clade G (C1 inhibitor), member 1
281048	CD14	CD14 molecule
281251	IL1B	interleukin 1, beta
281345	NCF1	Neutrophil cytosolic factor 1
281534	TLR2	Toll-like receptor 2
281536	TLR4	Toll-like receptor 4
281781	B4GALT1	UDP-Gal:betaGlcNAc beta 1,4- galactosyltransferase, polypeptide 1
282223	ENTPD1	Ectonucleoside triphosphate diphosphohydrolase 1
282387	CD40LG	CD40 ligand
282522	SERPINF2	Serpin peptidase inhibitor, clade F (alpha-2 antiplasmin, pigment epithelium derived factor), member 2
282527	TNFRSF1A	Tumor necrosis factor receptor superfamily, member 1A
282846	PYCARD	PYD and CARD domain containing
317655	MYH10	Myosin, heavy chain 10, non-muscle
338033	TNFRSF1B	Tumor necrosis factor receptor superfamily, member 1B
353106	PPARD	Peroxisome proliferator-activated receptor delta
408019	CCR4	Chemokine (C-C motif) receptor 4
497016	FCN1	Ficolin (collagen/fibrinogen domain containing) 1
508717	ABHD2	Abhydrolase domain containing 2
509556	NINJ2	Ninjurin 2
513221	HMOX1	Heme oxygenase 1
516039	MAP2K3	Mitogen-activated protein kinase kinase 3
518283	PTAFR	Platelet-activating factor receptor
533844	CD163	CD163 molecule
536409	PAPSS2	3'-phosphoadenosine 5'-phosphosulfate synthase 2
539791	TLR10	Toll-like receptor 10
540261	SERPINC1	Serpin peptidase inhibitor, clade C (antithrombin), member 1
541125	ELK3	ELK3, ETS-domain protein (SRF accessory protein 2)
614673	MCPH1	Microcephalin 1
617881	F13A1	Coagulation factor XIII, A1 polypeptide

## Sheet: C7
ID	Gene Name	Description
280943	TNF	Tumor necrosis factor
281054	CD3E	CD3e molecule, epsilon (CD3-TCR complex)
281246	IL10	Interleukin 10
281249	IL18	Interleukin 18
281251	IL1B	Interleukin 1, beta
281374	FURIN	Furin (paired basic amino acid cleaving enzyme)
281534	TLR2	Toll-like receptor 2
281536	TLR4	Toll-like receptor 4
281857	IL12B	Interleukin 12B
282226	FCER1G	Fc fragment of IgE, high affinity I, receptor for; gamma polypeptide
282257	IFNAR1	Interferon (alpha, beta and omega) receptor 1
282376	STAT5B	Signal transducer and activator of transcription 5B
282387	CD40LG	CD40 ligand
282846	PYCARD	PYD and CARD domain containing
286849	CD40	CD40 molecule, TNF receptor superfamily member 5
444867	NOD2	Nucleotide-binding oligomerization domain containing 2
444881	MYD88	Myeloid differentiation primary response 88
512112	AGPAT2	1-acylglycerol-3-phosphate O-acyltransferase 2
516039	MAP2K3	Mitogen-activated protein kinase kinase 3
616115	NLRP3	NLR family, pyrin domain containing 3
617034	CD83	CD83 molecule

## Sheet: C8
ID	Gene Name	Description
281053	CD3D	CD3d molecule, delta (CD3-TCR complex)
281054	CD3E	CD3e molecule, epsilon (CD3-TCR complex)
281489	SLAMF1	Signaling lymphocytic activation molecule family member 1
281536	TLR4	Toll-like receptor 4
281674	CD79A	CD79a molecule, immunoglobulin-associated alpha
281857	IL12B	Interleukin 12B
282223	ENTPD1	Ectonucleoside triphosphate diphosphohydrolase 1
282226	FCER1G	Fc fragment of IgE, high affinity I, receptor for; gamma polypeptide
282257	IFNAR1	Interferon (alpha, beta and omega) receptor 1
282376	STAT5B	Signal transducer and activator of transcription 5B
282387	CD40LG	CD40 ligand
282488	FAS	Fas cell surface death receptor
286849	CD40	CD40 molecule, TNF receptor superfamily member 5
404108	MYH9	myosin, heavy chain 9, non-muscle
407126	CR2	complement receptor type 2
504499	NDRG1	N-myc downstream regulated 1
508343	JMJD6	Jumonji domain containing 6
512682	SBNO2	Strawberry notch homolog 2 (Drosophila)
515618	STXBP2	Syntaxin binding protein 2
533652	MLH1	MutL homolog 1
538680	BCL11A	B-cell CLL/lymphoma 11A
539003	CTNNB1	Catenin (cadherin-associated protein), beta 1, 88 kDa
540424	LAX1	Lymphocyte transmembrane adaptor 1
616545	SKAP2	Src kinase associated phosphoprotein 2
617345	VAV1	Vav 1 guanine nucleotide exchange factor; similar to vav 1 oncogene

## Sheet: CH1
ID	Gene Name	Description
280814	HCK	HCK proro-oncogene, Src family tyrosine kinase
281848	IGF1R	Insulin-like growth factor 1 receptor
504727	RIPK1	Receptor (TNFRSF)-interacting serine-threonine kinase 1
507304	FES	FES proto-oncogene, tyrosine kinase
507414	PIK3R4	Phosphoinositide-3-kinase, regulatory subunit 4
509418	CSF1R	Colony stimulating factor 1 receptor
513539	LIMK2	LIM domain kinase 2
516133	FGR	FGR proto-oncogene, Src family tyrosine kinase
532587	BLK	BLK proto-oncogene, Src family tyrosine kinase
541008	PTK2B	Protein tyrosine kinase 2 beta
785655	ERBB3	Erb-B2 receptor tyrosine kinase 3

## Sheet: CH2
ID	Gene Name	Description
280726	ASS1	Argininosuccinate synthetase 1
280814	HCK	HCK proto-oncogene, Src family tyrosine kinase
281199	GLUL	Glutamate-ammonia ligase
281476	SARS	Seryl-tRNA synthetase
281791	GNAI2	Guanine nucleotide binding protein (G protein), alpha inhibiting activity polypeptide 2
281832	HSP90AA1	Heat shock protein 90 kDa alpha (cytosolic), class A member 1
281848	IGF1R	Insulin-like growth factor 1 receptor
282130	ACADVL	Acyl-CoA dehydrogenase, very long chain
282131	ACVR2B	Activin A receptor, type IIB
282869	UBA1	Ubiquitin-like modifier activating enzyme 1
317655	MYH10	Myosin, heavy chain 10, non-muscle
338074	AOX1	Aldehyde oxidase 1
338471	PC	Pyruvate carboxylase
352960	TRIB2	Tribbles pseudokinase 2
404108	MYH9	Myosin, heavy chain 9, non-muscle
407183	PFKKB3	6-phosphofructo-2-kinase/fructose-2,6-biphosphatase 3
415113	HSPA5	Heat shock 70 kDa protein 5 (glucose-regulated protein, 78 kDa)
444867	NOD2	Nucleotide-binding oligomerization domain containing 2
504278	ABCA9	ATP-binding cassette, sub-family A (ABC1), member 9
504439	PAPSS1	3'-phosphoadenosine 5'-phosphosulfate synthase 1
504559	DIRAS3	DIRAS family, GTP-binding RAS-like 3
504727	RIPK1	Receptor (TNFRSF)-interacting serine-threonine kinase 1
505987	GK	Glycerol kinase
506459	ACSS2	Acyl-CoA synthetase short-chain family member 2
506482	RAB25	RAB25, member RAS oncogene family
507304	FES	FES proto-oncogene, tyrosine kinase
507345	VCP	Valosin-containing protein
507414	PIK3R4	Phosphoinositide-3-kinase, regulatory subunit 4
507439	NMUR2	Neuromedin U receptor 2
509418	CSF1R	Colony stimulating factor 1 receptor
509425	EFTUD2	Elongation factor Tu GTP binding domain containing 2
510075	TARS	Threonyl-tRNA synthetase
511513	CDK12	Cyclin-dependent kinase 12
511691	DNM2	Dynamin 2
512060	SEPHS2	Selenophosphate synthetase 2
513061	ABCF2	ATP-binding cassette, sub-family F (GCN20), member 2
513372	MTHFS	5,10-methenyltetrahydrofolate synthetase (5-formyltetrahydrofolate cyclo-ligase)
513539	LIMK2	LIM domain kinase 2
514168	PDXK	Pyridoxal (pyridoxine, vitamin B6) kinase
515146	XYLB	Xylulokinase homolog (H. influenzae)
515715	CARS	Cysteinyl-tRNA synthetase
516133	FGR	FGR proto-oncogene, Src family tyrosine kinase
517535	HSPA9	Heat shock 70 kDa protein 9 (mortalin)
519269	RRAS2	Related RAS viral (r-ras) oncogene homolog 2
520046	DHX38	DEAH (Asp-Glu-Ala-His) box polypeptide 38
522269	ACTN4	Actinin, alpha 4
526376	STK10	Serine/threonine kinase 10
531514	BMX	BMX non-receptor tyrosine kinase
532587	BLK	BLK proto-oncogene, Src family tyrosine kinase
532964	MYO1F	Myosin IF
533151	ABCC3	ATP-binding cassette, sub-family C (CFTR/MRP), member 3
534349	UBE2E3	Ubiquitin-conjugating enzyme E2E 3
534383	FBXO18	F-box protein, helicase, 18
534928	PFKFB4	6-phosphofructo-2-kinase/fructose-2,6-biphosphatase 4
535126	PGS1	Phosphatidylglycerophosphate synthase 1
535327	MAPK13	Mitogen-activated protein kinase 13
535622	MAP3K8	Mitogen-activated protein kinase kinase kinase 8
536093	DHX8	DEAH (Asp-Glu-Ala-His) box polypeptide 8
537395	DDX23	DEAD (Asp-Glu-Ala-Asp) box polypeptide 23
538866	HIPK3	Homeodomain interacting protein kinase 3
540513	RHOBTB1	Rho-related BTB domain containing 1
540619	RHOJ	Ras homolog gene family, member J
540675	KALRN	Kalirin, RhoGEF kinase
541003	UBE2D1	ubiquitin-conjugating enzyme E2D 2
541008	PTK2B	Protein tyrosine kinase 2 beta
614215	DDX39	DEAD (Asp-Glu-Ala-Asp) box polypeptide 39
616033	NARS	Asparaginyl-tRNA synthetase
616979	RAB31	RAB31, member RAS oncogene family
783333	RND3	Rho family GTPase 3
785655	ERBB3	Erb-B2 receptor tyrosine kinase 3
100124520	GNAL	Guanine nucleotide binding protein (G protein), alpha activating activity polypeptide, olfactory type
100138309	SYN3	Synapsin III

[truncated: 15 more sheets: CH3, CH4, CH5, CI1, CI2, CI3, CI4, CI5, CI6, CI7, CI8, CI9, CI10, CI11, CI12]
